# Supplementary material for: Design and Assembly of a Biofactory for (2S)-Naringenin Production in Escherichia coli: Effects of Oxygen Transfer on Yield and Gene Expression
Source: Biomolecules. 2023 Mar 20;13(3):565. doi: 10.3390/biom13030565 (PMC10046166; doi:10.3390/biom13030565)
Supplement: Supplementary file 1 [file biomolecules-13-00565-s001.zip]

Archive with 1 entries (1 files):
- biomolecules-2223175-supplementary.pdf
